# Supplementary material for: [4-(Methyl­sulfon­yl)phen­yl]acetic acid
Source: Acta Crystallogr Sect E Struct Rep Online. 2008 Nov 26;64(Pt 12):o2435. doi: 10.1107/S160053680803660X (PMC2960061; doi:10.1107/S160053680803660X)
Supplement: Supplementary file 2 [file e-64-o2435-Isup2.hkl]

# 
# h,k,l, Fc-squared, Fo-squared, sigma(Fo-squared) and status flag 
# 
data_I
_shelx_title ' t in P2(1)/c' 
_shelx_refln_list_code          4 
_shelx_F_calc_maximum      133.16 
_exptl_crystal_F_000       448.00 
_reflns_d_resolution_high  0.8403 
 
loop_ 
 _symmetry_equiv_pos_as_xyz 
 'x, y, z' 
 '-x, y+1/2, -z+1/2' 
 '-x, -y, -z' 
 'x, -y-1/2, z-1/2' 
 
_cell_length_a    19.0857 
_cell_length_b     4.9711 
_cell_length_c    10.7236 
_cell_angle_alpha  90.000 
_cell_angle_beta  106.102 
_cell_angle_gamma  90.000 
 
_shelx_F_squared_multiplier     1.000 
 
loop_ 
 _refln_index_h 
 _refln_index_k 
 _refln_index_l 
 _refln_F_squared_calc 
 _refln_F_squared_meas 
 _refln_F_squared_sigma 
 _refln_observed_status 
   1   0   0      272.59        0.01      0.03 o 
   2   0   0        4.97        4.20      0.33 o 
   3   0   0     3009.03     2783.75     40.81 o 
   4   0   0     2134.72     2190.69     28.81 o 
   5   0   0     3690.69     3573.61     46.58 o 
   6   0   0     2730.74     2869.79     37.82 o 
   7   0   0        7.38        6.25      0.68 o 
   8   0   0      138.95      120.01      3.69 o 
   9   0   0      375.49      382.47      6.78 o 
  10   0   0     1465.08     1575.94     22.31 o 
  11   0   0      480.13      518.68      8.91 o 
  12   0   0       96.45       99.26      3.09 o 
  13   0   0     1573.22     1612.13     23.52 o 
  14   0   0      341.42      335.01      7.01 o 
  15   0   0        0.13        1.00      0.77 o 
  16   0   0     1254.20     1262.12     19.82 o 
  17   0   0       41.07       37.88      4.03 o 
  18   0   0        4.43        4.43      1.14 o 
  19   0   0       89.47       86.35      3.68 o 
  20   0   0       16.54       20.89      2.84 o 
  21   0   0        7.36       11.55      2.40 o 
   1   1   0      576.13      605.54      7.01 o 
   3   1   0      402.80      426.24      4.47 o 
   4   1   0      763.85      776.53      7.03 o 
   5   1   0      138.51      163.78      2.09 o 
   6   1   0        0.12        5.42      0.38 o 
   7   1   0      226.78      214.23      2.34 o 
   8   1   0      730.25      822.32      7.27 o 
   9   1   0      143.30      153.60      1.97 o 
  10   1   0       40.35       39.65      1.10 o 
  11   1   0      118.88      114.82      1.84 o 
  12   1   0      408.11      392.85      7.59 o 
  13   1   0       12.54       13.39      0.78 o 
  14   1   0      115.24       99.64      2.73 o 
  15   1   0      100.81       93.13      2.73 o 
  16   1   0      249.26      244.84      4.94 o 
  17   1   0        9.26       10.06      1.13 o 
  18   1   0       35.37       29.17      1.75 o 
  19   1   0       10.19       10.49      1.26 o 
  20   1   0       83.75       70.12      2.76 o 
  21   1   0       15.44       20.16      1.72 o 
   0   2   0        1.60        0.94      0.40 o 
   1   2   0      722.00      722.40      7.70 o 
   2   2   0      123.99      122.26      1.98 o 
   3   2   0       73.58       67.30      2.10 o 
   5   2   0       43.35       38.36      0.92 o 
   6   2   0        2.80        3.01      0.36 o 
   7   2   0      255.02      285.29      3.39 o 
   8   2   0     1147.36     1250.97     11.54 o 
   9   2   0      266.13      299.96      3.66 o 
  10   2   0        0.88        0.12      0.25 o 
  11   2   0       19.82       20.74      0.99 o 
  12   2   0       30.12       34.05      2.23 o 
  13   2   0       28.92       20.06      1.11 o 
  14   2   0       44.57       35.66      1.42 o 
  15   2   0       46.49       45.57      1.94 o 
  16   2   0       26.31       19.92      2.00 o 
  17   2   0        7.84       10.86      1.21 o 
  18   2   0      151.37      136.55      5.77 o 
  19   2   0        3.50        3.70      0.92 o 
  20   2   0       40.56       49.03      3.39 o 
   1   3   0       41.85       37.18      1.19 o 
   2   3   0        2.11        4.55      0.41 o 
   3   3   0      823.14      864.78      8.37 o 
   4   3   0       50.06       42.32      1.09 o 
   5   3   0       72.57       76.82      2.19 o 
   6   3   0       37.25       33.76      1.10 o 
   7   3   0       69.41       62.99      1.45 o 
   8   3   0        3.41        6.15      0.56 o 
   9   3   0      214.75      211.05      3.09 o 
  10   3   0        0.16        0.87      0.46 o 
  11   3   0       29.65       32.57      1.34 o 
  12   3   0        0.31        1.50      0.51 o 
  13   3   0        2.87        2.36      0.72 o 
  14   3   0        1.97        3.04      0.79 o 
  15   3   0        1.50        2.32      0.76 o 
  16   3   0       37.79       37.53      2.38 o 
  17   3   0        1.76        4.61      1.83 o 
  18   3   0        2.46        2.61      1.58 o 
   0   4   0      425.35      454.60     11.48 o 
   1   4   0      374.21      353.57      7.96 o 
   2   4   0        0.01        0.45      0.45 o 
   3   4   0        5.62        4.60      1.03 o 
   4   4   0      161.28      158.18      3.36 o 
   5   4   0      314.41      316.87      5.80 o 
   6   4   0       98.78      102.67      3.88 o 
   7   4   0       71.05       74.68      3.50 o 
   8   4   0        2.19        1.77      0.70 o 
   9   4   0      246.05      257.80      6.63 o 
  10   4   0       34.05       33.47      2.37 o 
  11   4   0        0.24       -0.35      0.95 o 
  12   4   0       54.22       65.95      4.16 o 
  13   4   0       77.01       83.53      3.70 o 
  14   4   0       53.19       59.53      6.24 o 
  15   4   0        0.93        2.54      1.42 o 
  16   4   0       50.50       51.97      4.34 o 
   1   5   0       56.82       54.09      3.11 o 
   2   5   0      587.74      602.21     12.56 o 
   3   5   0      121.18      123.16      6.50 o 
   4   5   0        0.78        0.92      0.82 o 
   5   5   0       95.22       99.83     11.05 o 
   6   5   0        8.17        6.13      1.44 o 
   7   5   0      137.94      142.31      4.01 o 
   8   5   0       22.52       23.58      2.24 o 
   9   5   0       24.63       25.75      5.60 o 
  10   5   0        9.09       12.72      1.84 o 
  11   5   0      204.06      236.01      8.02 o 
 -21   1   1        6.12        7.49      1.17 o 
 -20   1   1       84.87       81.69      2.90 o 
 -19   1   1        0.91        2.00      0.66 o 
 -18   1   1       98.93       96.33      2.61 o 
 -17   1   1        1.10        1.41      0.56 o 
 -16   1   1       70.13       66.33      2.02 o 
 -15   1   1        0.21        0.17      0.41 o 
 -14   1   1      251.44      237.68      3.91 o 
 -13   1   1      147.63      156.56      2.92 o 
 -12   1   1      114.65      116.16      2.18 o 
 -11   1   1       14.77       15.76      0.72 o 
 -10   1   1      299.00      346.93      3.98 o 
  -9   1   1     1620.73     1753.12     15.43 o 
  -8   1   1      619.58      674.93      5.88 o 
  -7   1   1      660.33      718.19      6.13 o 
  -6   1   1      937.74     1039.22      8.46 o 
  -5   1   1      259.75      262.15      2.52 o 
  -4   1   1     1353.46     1430.35     11.26 o 
  -3   1   1      824.22      848.40      8.39 o 
  -1   1   1      704.37      752.06      9.73 o 
   0   1   1      691.52      760.31      7.64 o 
   1   1   1     6538.28     5264.05     46.42 o 
   3   1   1     3362.60     3309.81     28.18 o 
   4   1   1    11541.30     9117.09     79.89 o 
   5   1   1     1297.76     1411.54     14.76 o 
   6   1   1     5663.82     5732.68     48.65 o 
   7   1   1     1414.20     1678.01     14.85 o 
   8   1   1     1542.28     1716.40     15.27 o 
   9   1   1      286.44      294.20      3.52 o 
  10   1   1     1025.85     1089.31     10.30 o 
  11   1   1        1.72        2.48      0.38 o 
  12   1   1       38.12       44.38      1.73 o 
  13   1   1      131.48      140.32      4.37 o 
  14   1   1        6.16        6.69      1.09 o 
  15   1   1      131.01      127.21      3.34 o 
  16   1   1        6.47        6.56      1.02 o 
  17   1   1      340.82      353.85      6.57 o 
  18   1   1        5.55        4.64      1.00 o 
  19   1   1        3.93        2.37      0.97 o 
  20   1   1       13.45       11.36      1.74 o 
 -20   2   1       84.44       84.34      3.82 o 
 -19   2   1       71.83       60.07      3.16 o 
 -18   2   1        1.93        2.74      1.02 o 
 -17   2   1        3.36        3.89      0.87 o 
 -16   2   1      267.87      268.78      5.42 o 
 -15   2   1       25.86       24.33      1.40 o 
 -14   2   1        2.55        2.33      0.55 o 
 -13   2   1       93.40       98.98      2.26 o 
 -12   2   1       70.17       67.46      1.93 o 
 -11   2   1      377.39      397.80      7.06 o 
 -10   2   1      677.01      693.40      6.98 o 
  -9   2   1      113.04      106.54      1.78 o 
  -8   2   1      177.32      177.38      2.43 o 
  -7   2   1     1464.53     1544.36     13.81 o 
  -6   2   1      487.04      526.87      5.34 o 
  -5   2   1      115.04      159.85      2.55 o 
  -3   2   1      734.18      746.48      7.93 o 
  -2   2   1      710.56      683.80      7.34 o 
  -1   2   1      179.07      218.52      2.93 o 
   0   2   1      848.52      916.59      9.52 o 
   1   2   1      622.03      665.81      6.29 o 
   2   2   1      241.04      202.59      3.36 o 
   5   2   1      562.84      630.41      6.26 o 
   6   2   1     1577.30     1787.53     15.88 o 
   7   2   1      725.13      699.87      6.99 o 
   8   2   1     1006.59     1094.42     10.80 o 
   9   2   1       13.55       10.58      1.22 o 
  10   2   1       27.04       32.42      1.05 o 
  11   2   1      249.53      243.66      4.96 o 
  12   2   1      189.82      194.82      3.46 o 
  13   2   1      215.98      205.62      3.66 o 
  14   2   1       10.08        7.35      0.84 o 
  15   2   1        5.03        3.14      0.78 o 
  16   2   1       46.35       43.82      2.03 o 
  17   2   1      117.37      111.01      3.33 o 
  18   2   1        0.36        1.20      0.67 o 
  19   2   1      131.71      131.53      3.88 o 
 -19   3   1       14.71       19.92      2.12 o 
 -18   3   1      178.07      193.60      5.86 o 
 -17   3   1       25.95       27.74      2.36 o 
 -16   3   1        1.95        3.43      1.06 o 
 -15   3   1       31.00       31.20      2.14 o 
 -14   3   1      166.64      172.99      4.09 o 
 -13   3   1       72.57       74.97      2.81 o 
 -12   3   1      463.09      443.63      8.85 o 
 -11   3   1      157.81      160.00      8.00 o 
 -10   3   1       48.70       49.14      2.36 o 
  -9   3   1      526.31      541.78      5.97 o 
  -8   3   1       99.69       91.60      1.80 o 
  -7   3   1      154.14      164.04      3.66 o 
  -6   3   1       61.55       65.10      1.42 o 
  -3   3   1       13.00       15.62      0.83 o 
  -2   3   1       99.82      129.01      2.36 o 
  -1   3   1      135.67      125.73      2.33 o 
   0   3   1       10.98        5.98      0.57 o 
   1   3   1      280.33      319.09      4.30 o 
   2   3   1        1.24        0.88      0.27 o 
   3   3   1      159.77      157.23      2.52 o 
   5   3   1      156.26      127.08      5.53 o 
   6   3   1      288.24      296.75      3.75 o 
   7   3   1       26.57       26.17      0.97 o 
   8   3   1       14.05       16.84      0.84 o 
   9   3   1      596.32      589.25      6.51 o 
  10   3   1      224.56      215.27      7.29 o 
  11   3   1        7.93        6.03      0.97 o 
  12   3   1       20.91       18.89      1.18 o 
  13   3   1        4.56        5.80      0.80 o 
  14   3   1        6.56       11.25      1.03 o 
  15   3   1      110.35       97.69      3.09 o 
  16   3   1        1.67        3.71      1.53 o 
  17   3   1       28.43       31.66      3.46 o 
  18   3   1       50.50       49.37      4.15 o 
 -16   4   1       38.58       39.98      3.84 o 
 -15   4   1        4.85        9.57      2.23 o 
 -14   4   1        1.20        3.95      1.16 o 
 -13   4   1       10.43       12.68      1.76 o 
 -12   4   1       22.92       30.96      2.64 o 
 -11   4   1      180.16      185.51      6.56 o 
 -10   4   1      171.41      173.68      7.86 o 
  -9   4   1       17.22       18.12      2.99 o 
  -8   4   1        3.27        4.64      0.87 o 
  -7   4   1      144.10      152.25      3.75 o 
  -6   4   1      118.80      113.66      3.16 o 
  -5   4   1      331.97      337.06      6.08 o 
  -4   4   1       18.00       23.95      2.59 o 
  -3   4   1        0.40        1.26      0.62 o 
  -2   4   1      138.75      118.83      5.93 o 
  -1   4   1       68.71       73.01      2.45 o 
   0   4   1       20.33       13.03      1.17 o 
   1   4   1       24.15       26.22      1.21 o 
   2   4   1       73.17       70.89      1.98 o 
   3   4   1      183.87      193.40      4.16 o 
   5   4   1       83.29       81.53      2.22 o 
   6   4   1      419.47      429.11      9.94 o 
   7   4   1        2.78        4.97      0.79 o 
   8   4   1      159.76      162.25      4.34 o 
   9   4   1       91.58       82.39      3.44 o 
  10   4   1        1.54        1.92      0.97 o 
  11   4   1      129.53      129.94      4.59 o 
  12   4   1        5.72        6.80      1.37 o 
  13   4   1        0.27        2.02      0.97 o 
  14   4   1        1.51        1.36      1.02 o 
  15   4   1       23.94       26.41      2.36 o 
 -12   5   1        2.41        5.61      1.49 o 
 -11   5   1        3.94        6.34      1.45 o 
 -10   5   1        2.27        4.26      1.62 o 
  -9   5   1        7.65        9.59      1.62 o 
  -8   5   1       12.36       15.46      1.90 o 
  -7   5   1        5.92        9.48      1.27 o 
  -6   5   1       22.21       22.90      2.54 o 
  -5   5   1        2.56        5.41      1.06 o 
  -4   5   1        0.00        0.45      0.66 o 
  -3   5   1      101.92      115.01      3.53 o 
  -2   5   1        1.66        0.52      1.00 o 
  -1   5   1        3.22        1.53      1.08 o 
   0   5   1       81.50       85.64      4.25 o 
   1   5   1        6.80        5.70      1.45 o 
   2   5   1       56.39       55.00      3.16 o 
   3   5   1       37.34       33.78      2.59 o 
   4   5   1        4.12        3.76      1.19 o 
   5   5   1       19.34       20.35      2.14 o 
   6   5   1        5.91        9.18      1.62 o 
   7   5   1        1.78        1.77      1.03 o 
   8   5   1       26.24       33.00      3.95 o 
   9   5   1        9.85       14.06      2.85 o 
  10   5   1        0.52        4.48      1.87 o 
  11   5   1        0.17        2.84      1.18 o 
 -22   0   2       13.93       16.64      1.90 o 
 -21   0   2       99.09       85.11      3.71 o 
 -20   0   2        3.53        2.39      0.90 o 
 -19   0   2       17.43       10.07      1.46 o 
 -18   0   2        0.05       -0.11      0.57 o 
 -17   0   2      420.49      431.99      8.74 o 
 -16   0   2     1044.17     1027.56     16.44 o 
 -15   0   2      136.01      134.54      5.95 o 
 -14   0   2        2.56        3.55      0.80 o 
 -13   0   2        9.91       11.94      1.16 o 
 -12   0   2      107.34      117.11      3.26 o 
 -11   0   2       35.68       46.75      1.88 o 
 -10   0   2      130.20      146.75      3.53 o 
  -9   0   2       14.20        8.09      0.51 o 
  -8   0   2      173.51      226.71      3.24 o 
  -7   0   2      430.34      486.57      6.25 o 
  -6   0   2      538.66      606.97      7.25 o 
  -5   0   2    11206.84     8609.13     96.45 o 
  -4   0   2        1.32       -0.35      0.41 o 
  -3   0   2    17731.51    12624.06    236.98 o 
  -2   0   2        3.40        0.25      0.27 o 
  -1   0   2    10583.53     7580.96    145.20 o 
   0   0   2     6232.17     5521.98    103.44 o 
   1   0   2     1473.15     1443.50     27.24 o 
   2   0   2       53.24       45.78      1.84 o 
   3   0   2      819.74      857.65     17.09 o 
   4   0   2     4291.44     4387.71     80.87 o 
   5   0   2     1180.00     1170.35     23.30 o 
   6   0   2     1260.90     1312.26     26.18 o 
   7   0   2      408.88      481.57     11.39 o 
   8   0   2     2248.06     2266.32     43.97 o 
   9   0   2     3845.14     4252.42     79.92 o 
  10   0   2     2389.95     2412.25     47.24 o 
  11   0   2      206.36      187.36      6.53 o 
  12   0   2        7.34        5.00      1.43 o 
  13   0   2     1586.66     1598.94     33.59 o 
  14   0   2      551.24      560.70     14.86 o 
  15   0   2        0.45        0.05      1.14 o 
  16   0   2      209.18      219.79      8.36 o 
  17   0   2      111.84       94.10      5.37 o 
  18   0   2        8.72       10.15      2.25 o 
  19   0   2      185.99      179.00      8.00 o 
  20   0   2        0.96        2.25      1.60 o 
 -22   1   2        0.00        0.75      0.52 o 
 -21   1   2       73.29       80.40      2.75 o 
 -20   1   2       27.78       28.37      1.57 o 
 -19   1   2      172.67      162.90      3.54 o 
 -18   1   2        0.54        1.36      0.72 o 
 -17   1   2       72.50       63.75      2.96 o 
 -16   1   2       64.79       67.43      1.98 o 
 -15   1   2      370.22      342.92      6.06 o 
 -14   1   2      583.79      580.87      7.22 o 
 -13   1   2      372.04      378.89     10.47 o 
 -12   1   2      124.53      115.96      1.99 o 
 -11   1   2      126.12      121.43      2.24 o 
 -10   1   2       24.51       36.53      0.97 o 
  -9   1   2       39.87       43.26      1.01 o 
  -8   1   2      314.01      307.60      3.42 o 
  -7   1   2      774.59      803.63      6.76 o 
  -6   1   2     1584.62     1566.08     12.41 o 
  -5   1   2      927.50      999.44      8.11 o 
  -4   1   2       85.02       81.55      1.54 o 
  -3   1   2     4902.34     4411.34     84.18 o 
  -2   1   2       72.37       81.63      2.57 o 
  -1   1   2    12387.21     8340.35    290.78 o 
   0   1   2      100.92      130.58      2.46 o 
   1   1   2     4144.63     4066.09     68.68 o 
   3   1   2     1228.05     1427.60     16.21 o 
   4   1   2      376.00      364.01      4.97 o 
   5   1   2       59.74       58.52      1.32 o 
   6   1   2       37.22       49.57      1.87 o 
   7   1   2     2777.28     2939.57     25.34 o 
   8   1   2        5.69        4.79      0.50 o 
   9   1   2       32.34       34.64      1.16 o 
  10   1   2      282.42      274.27      3.98 o 
  11   1   2      203.89      185.17      3.14 o 
  12   1   2      473.15      453.41      8.64 o 
  13   1   2       52.32       51.19      2.49 o 
  14   1   2       66.74       75.36      3.13 o 
  15   1   2      726.07      720.47     12.88 o 
  16   1   2        2.99        4.31      1.78 o 
  17   1   2       41.66       34.77      2.31 o 
  18   1   2       18.92       22.71      2.11 o 
  19   1   2       41.49       38.26      2.62 o 
  20   1   2       41.13       37.48      2.64 o 
 -21   2   2        1.76        0.01      0.84 o 
 -20   2   2       38.61       41.47      3.20 o 
 -19   2   2        8.98        9.26      1.54 o 
 -18   2   2       26.61       24.01      2.79 o 
 -17   2   2        4.60        5.54      1.23 o 
 -16   2   2        3.90        6.15      0.96 o 
 -15   2   2        2.31        2.76      0.69 o 
 -14   2   2      101.20      104.41      2.39 o 
 -13   2   2      237.31      235.11      5.35 o 
 -12   2   2       12.14        8.64      0.68 o 
 -11   2   2       54.31       42.68      1.20 o 
 -10   2   2      153.45      147.04      2.29 o 
  -9   2   2      256.14      274.20      3.02 o 
  -8   2   2      651.53      705.23      6.30 o 
  -7   2   2      709.93      782.97      6.82 o 
  -6   2   2        3.63        3.87      0.31 o 
  -5   2   2       34.12       34.45      0.89 o 
  -4   2   2        0.32        1.07      0.54 o 
  -3   2   2       80.89      102.61      3.91 o 
  -2   2   2      316.73      359.98      4.29 o 
  -1   2   2      126.77      155.89      2.31 o 
   0   2   2       20.50       21.79      0.75 o 
   1   2   2      239.22      252.70      8.40 o 
   2   2   2       13.04        9.81      0.79 o 
   5   2   2        0.29        0.01      0.24 o 
   6   2   2       40.26       48.85      1.20 o 
   7   2   2       20.37       24.17      1.24 o 
   8   2   2      170.59      177.49      2.66 o 
   9   2   2       12.71       17.13      0.83 o 
  10   2   2       59.68       64.01      1.56 o 
  11   2   2      101.55      110.31      2.51 o 
  12   2   2        6.90        6.22      0.75 o 
  13   2   2       74.92       48.27      1.83 o 
  14   2   2       11.99       14.46      1.26 o 
  15   2   2       14.24       16.84      1.42 o 
  16   2   2        5.67        7.28      1.34 o 
  17   2   2       13.94       15.01      1.82 o 
  18   2   2       12.29       12.70      1.73 o 
  19   2   2        1.79        5.03      1.94 o 
 -19   3   2       64.78       76.78      4.73 o 
 -18   3   2       17.78       17.86      2.00 o 
 -17   3   2       13.29       13.23      1.72 o 
 -16   3   2        3.24        4.63      1.13 o 
 -15   3   2       78.06       79.75      3.35 o 
 -14   3   2        6.68        6.59      1.05 o 
 -13   3   2      143.40      140.60      3.56 o 
 -12   3   2       86.17       89.74      2.74 o 
 -11   3   2       29.89       28.48      2.16 o 
 -10   3   2       99.89      101.75      2.79 o 
  -9   3   2      127.17      140.44      3.27 o 
  -8   3   2      121.38      129.27      2.58 o 
  -7   3   2        1.60        1.13      0.47 o 
  -6   3   2       26.84       27.10      1.11 o 
  -5   3   2        0.01        0.55      0.47 o 
  -3   3   2       42.22       31.36      1.56 o 
  -2   3   2      226.40      206.70      3.16 o 
  -1   3   2      161.33      180.01      2.92 o 
   0   3   2        3.75        4.38      0.52 o 
   1   3   2      688.89      711.51      8.19 o 
   2   3   2        0.13        0.42      0.32 o 
   3   3   2       33.31       28.23      1.11 o 
   4   3   2       49.55       45.34      2.06 o 
   5   3   2       31.11       24.87      1.10 o 
   6   3   2      266.70      261.24      4.07 o 
   7   3   2       31.89       28.75      1.24 o 
   8   3   2       20.74       21.66      1.11 o 
   9   3   2        0.08        0.59      0.45 o 
  10   3   2       27.84       30.61      1.35 o 
  11   3   2      122.04      133.16      3.43 o 
  12   3   2        0.82        0.56      0.58 o 
  13   3   2      110.45       95.35      3.08 o 
  14   3   2        9.94        9.45      1.20 o 
  15   3   2        0.76        1.39      0.88 o 
  16   3   2       38.69       36.43      2.94 o 
  17   3   2        1.76        2.50      1.62 o 
 -16   4   2       33.90       41.94      3.89 o 
 -15   4   2       16.01       22.26      2.20 o 
 -14   4   2       26.17       33.01      3.14 o 
 -13   4   2       11.32       16.84      1.91 o 
 -12   4   2      222.10      250.97     12.04 o 
 -11   4   2        3.67        3.95      1.15 o 
 -10   4   2       78.65       91.20      3.73 o 
  -9   4   2       51.10       56.96      2.90 o 
  -8   4   2      127.13      115.16      3.22 o 
  -7   4   2        0.77        0.27      0.57 o 
  -6   4   2       20.74       23.55      1.53 o 
  -5   4   2       68.41       63.54      2.34 o 
  -4   4   2      196.10      191.30      4.35 o 
  -3   4   2      439.33      439.41      7.32 o 
  -2   4   2        8.28        7.97      1.04 o 
  -1   4   2      171.22      168.53      3.98 o 
   0   4   2      212.82      208.19      4.51 o 
   1   4   2      315.72      302.58      5.69 o 
   2   4   2       80.19       76.13      2.56 o 
   3   4   2       23.48       21.15      1.49 o 
   5   4   2        4.62        4.15      1.12 o 
   6   4   2        5.89        7.10      0.87 o 
   7   4   2        0.97        2.01      0.88 o 
   8   4   2      107.93      118.45      2.87 o 
   9   4   2       80.96       87.75      2.48 o 
  10   4   2      119.31      126.99      3.57 o 
  11   4   2       13.15       12.44      1.70 o 
  12   4   2       52.21       54.06      2.98 o 
  13   4   2      187.69      176.13      5.65 o 
  14   4   2       48.87       49.96      3.23 o 
 -12   5   2       85.60       99.04      4.38 o 
 -11   5   2        5.49        9.87      1.76 o 
 -10   5   2       48.01       53.06      3.14 o 
  -9   5   2       11.86       12.48      1.82 o 
  -8   5   2        0.03        0.24      1.14 o 
  -7   5   2      162.10      167.53      4.46 o 
  -6   5   2       74.63       78.63      2.96 o 
  -5   5   2      272.21      272.50      6.61 o 
  -4   5   2        1.32        2.25      0.87 o 
  -3   5   2       63.63       62.52      2.86 o 
  -2   5   2      203.93      201.81      4.90 o 
  -1   5   2      416.05      431.53      7.89 o 
   0   5   2       51.91       50.08      2.37 o 
   1   5   2       14.65       15.17      1.93 o 
   2   5   2      257.21      246.23      7.07 o 
   3   5   2       21.23       20.06      2.15 o 
   4   5   2       11.33        9.44      1.67 o 
   5   5   2      140.52      127.83      8.55 o 
   6   5   2      153.17      160.27      6.48 o 
   7   5   2       54.94       59.88      3.35 o 
   8   5   2      137.64      137.12      7.65 o 
   9   5   2        4.51        7.86      2.32 o 
  10   5   2       32.98       36.35      4.23 o 
 -22   1   3       23.45       24.25      3.15 o 
 -21   1   3        2.54        2.70      0.83 o 
 -20   1   3        5.15        6.19      1.06 o 
 -19   1   3        8.45       10.26      1.00 o 
 -18   1   3       37.07       33.26      1.48 o 
 -17   1   3        4.11        5.91      0.79 o 
 -16   1   3       34.55       35.20      1.55 o 
 -15   1   3      199.87      189.07      3.54 o 
 -14   1   3       17.94       17.01      1.01 o 
 -13   1   3       55.96       58.81      1.71 o 
 -12   1   3      215.65      222.60      3.00 o 
 -11   1   3      182.85      202.30      2.74 o 
 -10   1   3      384.76      451.94      4.84 o 
  -9   1   3      160.93      197.56      2.54 o 
  -8   1   3        1.83        7.21      0.43 o 
  -7   1   3      138.10      165.26      2.11 o 
  -6   1   3     1083.50     1180.37     11.65 o 
  -5   1   3      196.58      218.48      2.67 o 
  -4   1   3      648.34      812.01      9.62 o 
  -3   1   3      542.02      546.32      8.59 o 
  -2   1   3       60.17       65.12      1.54 o 
  -1   1   3       32.15       18.26      0.60 o 
   0   1   3      582.63      600.56      6.71 o 
   3   1   3        4.88        3.81      0.50 o 
   4   1   3     1473.84     1608.06     18.45 o 
   5   1   3     2485.84     2654.07     29.61 o 
   6   1   3       90.64       81.54      2.30 o 
   7   1   3      157.52      162.19      3.35 o 
   8   1   3      461.02      472.58      6.83 o 
   9   1   3        0.12        0.91      0.54 o 
  10   1   3     1403.19     1457.03     17.68 o 
  11   1   3       80.15       90.92      2.51 o 
  12   1   3       85.94       77.23      2.35 o 
  13   1   3      161.84      150.09      4.51 o 
  14   1   3      339.01      345.12      7.75 o 
  15   1   3        1.25        2.91      1.09 o 
  16   1   3        0.24        1.55      0.95 o 
  17   1   3      100.40      101.82      4.06 o 
  18   1   3       42.69       39.36      3.95 o 
  19   1   3       24.25       34.29      2.70 o 
 -21   2   3       19.81       21.73      2.24 o 
 -20   2   3       27.58       28.63      1.96 o 
 -19   2   3      256.06      248.49      5.49 o 
 -18   2   3       19.42       17.20      1.49 o 
 -17   2   3      105.32      111.48      3.29 o 
 -16   2   3      159.74      153.49      3.81 o 
 -15   2   3      159.30      152.63      4.39 o 
 -14   2   3      141.90      142.97      3.45 o 
 -13   2   3      777.52      780.82     11.19 o 
 -12   2   3      427.58      427.69      5.73 o 
 -11   2   3      543.45      555.85     11.50 o 
 -10   2   3      823.26      808.54      8.79 o 
  -9   2   3      192.68      190.97      2.32 o 
  -8   2   3       39.56       43.63      0.96 o 
  -7   2   3      305.06      308.26      3.15 o 
  -6   2   3      223.57      204.06      2.95 o 
  -5   2   3        6.35        4.00      0.40 o 
  -4   2   3      341.15      394.45      4.71 o 
  -3   2   3     1929.97     2012.48     19.86 o 
  -2   2   3      470.41      463.57      5.36 o 
  -1   2   3      768.77      978.75     13.78 o 
   0   2   3       18.94       13.13      0.65 o 
   1   2   3      315.03      319.10      4.16 o 
   4   2   3      188.60      234.07      3.50 o 
   5   2   3      109.89      104.25      2.14 o 
   6   2   3      481.70      512.64     10.00 o 
   7   2   3      709.45      710.70      8.34 o 
   8   2   3      135.84      123.25      4.30 o 
   9   2   3        0.90        3.60      1.69 o 
  10   2   3        4.43        4.46      0.64 o 
  11   2   3      211.35      192.57      4.43 o 
  12   2   3       76.59       83.24      3.24 o 
  13   2   3        4.04        5.45      1.14 o 
  14   2   3        4.08        3.29      1.03 o 
  15   2   3       21.61       22.85      5.17 o 
  16   2   3      274.04      252.23      9.54 o 
  17   2   3      131.63      125.04      4.67 o 
  18   2   3       32.58       30.82      2.57 o 
 -19   3   3       87.69       93.47      4.32 o 
 -18   3   3      104.72      109.30      4.36 o 
 -17   3   3      174.39      155.74      5.15 o 
 -16   3   3        5.26        4.61      1.22 o 
 -15   3   3        7.02        9.76      3.07 o 
 -14   3   3      343.06      368.46      6.64 o 
 -13   3   3       52.73       49.87      2.11 o 
 -12   3   3      252.02      252.41      5.04 o 
 -11   3   3      288.58      302.12      6.13 o 
 -10   3   3      179.27      188.63      4.06 o 
  -9   3   3      337.07      355.76      7.25 o 
  -8   3   3      750.34      767.48      9.04 o 
  -7   3   3       97.15      102.28      2.28 o 
  -6   3   3       41.31       49.31      1.82 o 
  -5   3   3      877.89      871.91     61.78 o 
  -4   3   3      264.83      257.37     12.02 o 
  -3   3   3        8.25       13.33      1.06 o 
  -2   3   3        0.75        0.49      0.45 o 
  -1   3   3      359.42      354.05      5.91 o 
   0   3   3      305.22      317.26      4.41 o 
   1   3   3      256.75      254.13      3.89 o 
   2   3   3      310.47      313.83      5.74 o 
   3   3   3       32.29       32.94      1.43 o 
   5   3   3     1909.79     1886.46     41.74 o 
   6   3   3        2.00        1.33      0.55 o 
   7   3   3        0.41        0.23      0.39 o 
   8   3   3       99.69      100.39      2.44 o 
   9   3   3       63.09       60.64      1.89 o 
  10   3   3       59.58       56.20      2.10 o 
  11   3   3        0.84        0.88      0.62 o 
  12   3   3       29.15       24.69      1.67 o 
  13   3   3       35.38       40.03      2.48 o 
  14   3   3       44.90       42.86      2.18 o 
  15   3   3       46.74       48.04      2.77 o 
  16   3   3        0.28        1.67      1.02 o 
 -16   4   3       33.57       42.38      3.88 o 
 -15   4   3        0.92        1.94      1.02 o 
 -14   4   3       13.62       14.42      1.84 o 
 -13   4   3       19.73       23.18      2.19 o 
 -12   4   3       25.81       28.64      1.79 o 
 -11   4   3       81.15       86.61      2.89 o 
 -10   4   3       96.13      100.34      3.06 o 
  -9   4   3       53.13       52.28      2.18 o 
  -8   4   3        9.50        8.33      0.91 o 
  -7   4   3       75.34       75.33      2.17 o 
  -6   4   3       30.25       37.05      1.55 o 
  -5   4   3      196.93      180.16      4.21 o 
  -4   4   3        1.11        0.36      0.62 o 
  -3   4   3       22.20       24.77      1.62 o 
  -2   4   3        0.76        1.62      0.69 o 
  -1   4   3      203.64      191.41      4.36 o 
   0   4   3      120.58      126.85      3.47 o 
   1   4   3      101.83       91.40      2.92 o 
   2   4   3        5.57        6.43      1.31 o 
   4   4   3       10.41        7.57      2.35 o 
   5   4   3       42.52       41.62      1.97 o 
   6   4   3       69.07       69.70      2.60 o 
   7   4   3        1.05        1.73      0.74 o 
   8   4   3      127.69      124.73      3.02 o 
   9   4   3       85.77       78.95      2.56 o 
  10   4   3       10.93       10.84      1.29 o 
  11   4   3        2.00        3.67      1.08 o 
  12   4   3       23.37       28.38      1.91 o 
  13   4   3       17.31       23.90      1.85 o 
 -11   5   3       17.22       21.25      2.64 o 
 -10   5   3       49.71       55.00      3.23 o 
  -9   5   3        9.71        9.38      1.62 o 
  -8   5   3       14.85       18.39      2.58 o 
  -7   5   3       12.26       18.61      2.06 o 
  -6   5   3       35.00       42.73      2.20 o 
  -5   5   3        0.61        0.08      0.67 o 
  -4   5   3        0.11        0.94      0.79 o 
  -3   5   3       12.34        9.79      1.34 o 
  -2   5   3       22.46       20.09      1.70 o 
  -1   5   3        4.36        5.19      1.13 o 
   0   5   3       14.54       12.19      1.44 o 
   1   5   3        1.29       -0.20      0.88 o 
   2   5   3        1.30        1.69      0.86 o 
   3   5   3        6.46        8.49      1.69 o 
   4   5   3        5.81        7.18      1.23 o 
   5   5   3       21.03       20.55      2.22 o 
   6   5   3       44.25       44.30      2.92 o 
   7   5   3       11.14        9.64      1.68 o 
   8   5   3        5.73        9.34      2.54 o 
 -22   0   4      164.75      179.44      7.04 o 
 -21   0   4      122.22      119.26     13.74 o 
 -20   0   4       14.07       17.14      1.79 o 
 -19   0   4        8.01       13.94      1.57 o 
 -18   0   4       78.48       71.57      3.05 o 
 -17   0   4      317.58      331.44      7.25 o 
 -16   0   4       24.34       19.98      1.70 o 
 -15   0   4       71.75       66.50      4.99 o 
 -14   0   4      322.45      321.47      6.60 o 
 -13   0   4       45.93       43.19      1.94 o 
 -12   0   4      230.29      219.98      9.01 o 
 -11   0   4       89.63      101.40      2.89 o 
 -10   0   4      230.67      295.98      6.04 o 
  -9   0   4      106.52      143.00      2.64 o 
  -8   0   4     1618.59     1807.00     21.89 o 
  -7   0   4     1730.99     2000.83     25.03 o 
  -6   0   4       95.39       75.68      1.97 o 
  -5   0   4        5.93       13.91      1.11 o 
  -4   0   4      132.65      105.53      3.35 o 
  -3   0   4       15.68       14.92      1.14 o 
  -1   0   4        0.16        0.00      1.26 o 
   0   0   4      610.14      764.38     15.77 o 
   1   0   4     2617.59     2584.95     48.63 o 
   2   0   4     1940.70     2206.75     42.05 o 
   3   0   4      240.19      272.13      7.23 o 
   4   0   4      670.31      736.63     15.98 o 
   5   0   4      513.80      501.50     11.99 o 
   6   0   4      856.64      996.54     21.32 o 
   7   0   4      275.90      285.37      8.32 o 
   8   0   4     3010.21     3318.94     63.79 o 
   9   0   4     1305.63     1340.66     28.40 o 
  10   0   4      171.95      156.17      6.21 o 
  11   0   4      917.11      957.33     22.18 o 
  12   0   4      355.03      320.65     10.24 o 
  13   0   4       17.68       25.06      2.95 o 
  14   0   4     1628.95     1592.78     34.63 o 
  15   0   4       18.05       18.77      2.76 o 
  16   0   4       18.47       21.04      3.02 o 
  17   0   4       30.70       27.84      3.46 o 
  18   0   4       31.32       30.54      3.72 o 
 -22   1   4       14.19       12.23      1.44 o 
 -21   1   4       32.44       31.96      1.99 o 
 -20   1   4       24.98       24.62      1.77 o 
 -19   1   4       56.70       55.52      2.37 o 
 -18   1   4       47.73       47.13      2.33 o 
 -17   1   4       99.01       89.48      2.83 o 
 -16   1   4      247.40      230.19      4.74 o 
 -15   1   4      567.13      580.22      7.31 o 
 -14   1   4       18.14       13.72      0.91 o 
 -13   1   4        1.56        1.48      0.45 o 
 -12   1   4      107.63      115.73      2.65 o 
 -11   1   4      368.53      349.60      4.08 o 
 -10   1   4      211.98      223.47      2.88 o 
  -9   1   4      609.57      675.15      6.64 o 
  -8   1   4      394.65      404.52      4.31 o 
  -7   1   4        3.39        2.39      0.30 o 
  -6   1   4     3345.98     3489.20     37.90 o 
  -5   1   4      276.09      296.03      3.54 o 
  -4   1   4      164.41      176.57      4.92 o 
  -3   1   4        0.56        0.53      0.23 o 
  -2   1   4     1753.69     1964.97     22.03 o 
  -1   1   4     1002.00     1043.25     14.50 o 
   3   1   4       25.22       15.12      0.85 o 
   4   1   4       40.32       26.09      1.13 o 
   5   1   4      167.69      169.10      3.25 o 
   6   1   4      440.25      469.59      6.80 o 
   7   1   4      564.10      537.91      7.66 o 
   8   1   4      343.71      322.45      5.34 o 
   9   1   4       96.14      102.48      2.68 o 
  10   1   4      614.54      602.18      8.77 o 
  11   1   4       84.68       77.97      2.46 o 
  12   1   4      363.06      322.49      5.82 o 
  13   1   4      115.53      116.49      6.48 o 
  14   1   4       41.33       36.72      2.33 o 
  15   1   4        0.57        0.61      0.91 o 
  16   1   4       10.16       14.13      1.84 o 
  17   1   4       29.90       28.76      2.42 o 
  18   1   4       36.34       34.57      2.62 o 
 -21   2   4       10.34        8.73      1.34 o 
 -20   2   4        0.06        1.04      0.69 o 
 -19   2   4        2.26        4.03      0.91 o 
 -18   2   4        1.95        3.06      0.82 o 
 -17   2   4       22.29       23.24      1.65 o 
 -16   2   4        0.89        0.99      0.66 o 
 -15   2   4       50.64       50.33      2.07 o 
 -14   2   4      538.13      577.68      8.68 o 
 -13   2   4      250.12      236.20      3.92 o 
 -12   2   4       31.29       28.94      1.22 o 
 -11   2   4       54.49       53.52      1.59 o 
 -10   2   4      136.09      140.61      5.22 o 
  -9   2   4      171.62      170.73      2.53 o 
  -8   2   4       93.15      107.78      1.88 o 
  -7   2   4      312.13      313.20      4.81 o 
  -6   2   4      496.31      496.54      5.90 o 
  -5   2   4       36.66       45.78      1.20 o 
  -4   2   4     2480.91     2775.53     27.02 o 
  -3   2   4       56.30       70.88      1.42 o 
  -2   2   4       28.87       20.62      0.60 o 
  -1   2   4      318.98      349.56      5.03 o 
   0   2   4      972.35     1057.05     11.25 o 
   3   2   4        0.75        1.99      0.47 o 
   4   2   4        3.40        2.95      0.49 o 
   5   2   4      105.71      109.27      2.31 o 
   6   2   4      739.20      719.95      9.69 o 
   7   2   4        5.30        5.61      0.67 o 
   8   2   4       15.36       22.83      1.29 o 
   9   2   4       91.73       80.97      2.78 o 
  10   2   4        0.01        1.64      0.59 o 
  11   2   4       43.88       37.09      1.75 o 
  12   2   4       88.28       74.02      3.16 o 
  13   2   4       16.59       17.21      1.76 o 
  14   2   4        3.05        4.11      2.39 o 
  15   2   4        4.28        4.86      1.38 o 
  16   2   4        1.29        1.38      1.45 o 
  17   2   4        1.83        2.85      1.25 o 
 -19   3   4       27.14       25.42      2.41 o 
 -18   3   4      106.48      106.77      4.39 o 
 -17   3   4       11.30       11.31      1.64 o 
 -16   3   4        0.07        0.61      0.78 o 
 -15   3   4      146.45      145.61      4.84 o 
 -14   3   4       16.71       12.96      1.30 o 
 -13   3   4      107.37      101.92      3.08 o 
 -12   3   4       25.84       27.86      1.67 o 
 -11   3   4      216.87      227.18      4.84 o 
 -10   3   4      155.66      142.84      3.51 o 
  -9   3   4       26.55       20.58      1.63 o 
  -8   3   4       25.67       25.89      1.20 o 
  -7   3   4       15.02       17.96      1.22 o 
  -6   3   4      257.93      221.13      4.39 o 
  -5   3   4      100.16       91.82      2.62 o 
  -4   3   4        9.93       17.48      1.19 o 
  -3   3   4        2.47        3.70      0.72 o 
  -2   3   4      258.02      240.37      4.68 o 
  -1   3   4       10.48       13.41      1.34 o 
   0   3   4       68.92       79.67      2.49 o 
   1   3   4      260.41      261.95      5.13 o 
   2   3   4        3.69        2.39      0.92 o 
   3   3   4       37.74       34.99      1.35 o 
   4   3   4        4.35        5.47      1.08 o 
   5   3   4      831.63      826.60      9.82 o 
   6   3   4       55.45       59.57      2.08 o 
   7   3   4       14.66       13.60      1.03 o 
   8   3   4       78.35       82.52      2.54 o 
   9   3   4       69.76       60.38      1.98 o 
  10   3   4       34.40       39.26      1.63 o 
  11   3   4      127.30      125.43      3.54 o 
  12   3   4        1.39        2.25      0.84 o 
  13   3   4        8.89       10.46      1.52 o 
  14   3   4        4.64        6.63      1.37 o 
  15   3   4       24.39       22.17      2.17 o 
 -16   4   4       30.42       34.44      2.59 o 
 -15   4   4       11.18       10.73      1.36 o 
 -14   4   4       30.21       36.19      2.03 o 
 -13   4   4      316.74      325.06      6.46 o 
 -12   4   4        9.80        9.78      1.25 o 
 -11   4   4        0.50        1.74      0.75 o 
 -10   4   4       42.03       41.09      2.01 o 
  -9   4   4       16.07       18.47      1.49 o 
  -8   4   4      390.50      379.31      6.77 o 
  -7   4   4       45.78       41.92      2.00 o 
  -6   4   4      120.05      112.17      3.70 o 
  -5   4   4       50.32       48.71      2.17 o 
  -4   4   4      484.51      478.13      8.07 o 
  -3   4   4      217.93      214.58      4.83 o 
  -2   4   4       33.55       29.90      1.73 o 
  -1   4   4       24.26       25.39      1.70 o 
   0   4   4      122.82      115.56      3.38 o 
   1   4   4      143.30      145.11      6.74 o 
   2   4   4        2.50        2.40      0.83 o 
   4   4   4       31.10       24.43      1.71 o 
   5   4   4      170.89      176.03      4.37 o 
   6   4   4      141.70      140.60      3.88 o 
   7   4   4        6.03        8.33      1.20 o 
   8   4   4      155.76      153.45      4.16 o 
   9   4   4      187.94      188.77      4.74 o 
  10   4   4      248.57      247.66      7.00 o 
  11   4   4        8.19       15.72      2.63 o 
  12   4   4       25.99       31.45      2.65 o 
 -11   5   4       25.72       34.17      2.73 o 
 -10   5   4       77.64       87.85      4.12 o 
  -9   5   4        1.07        1.49      1.06 o 
  -8   5   4        5.69        9.00      1.63 o 
  -7   5   4       49.92       57.62      3.28 o 
  -6   5   4      152.32      162.84      4.50 o 
  -5   5   4       78.41       78.42      3.03 o 
  -4   5   4       94.69       93.95      3.71 o 
  -3   5   4       75.47       74.11      2.95 o 
  -2   5   4       99.01      105.47      3.57 o 
  -1   5   4      116.58      112.14      4.10 o 
   0   5   4       33.14       31.01      2.08 o 
   1   5   4       15.56       17.60      2.00 o 
   2   5   4        2.21        2.31      0.95 o 
   3   5   4      143.27      145.66      7.81 o 
   4   5   4       47.32       50.27      2.57 o 
   5   5   4       17.80       15.55      1.66 o 
   6   5   4       28.72       33.76      2.25 o 
   7   5   4      111.03      119.47      3.98 o 
 -22   1   5        5.45        7.98      1.30 o 
 -21   1   5        4.58        5.01      1.20 o 
 -20   1   5       18.54       21.69      1.73 o 
 -19   1   5       10.60       10.33      1.26 o 
 -18   1   5      149.17      149.74      3.91 o 
 -17   1   5      118.48      113.55      3.28 o 
 -16   1   5       95.09      106.01      3.07 o 
 -15   1   5        0.05       -0.05      0.45 o 
 -14   1   5       55.50       58.75      2.12 o 
 -13   1   5      112.39      111.47      2.33 o 
 -12   1   5      256.89      265.02      3.99 o 
 -11   1   5      117.10      126.06      2.16 o 
 -10   1   5        1.50        3.25      0.38 o 
  -9   1   5       29.02       29.29      0.87 o 
  -8   1   5       17.45        8.78      0.54 o 
  -7   1   5        1.86        0.68      0.26 o 
  -6   1   5      919.88     1041.93     10.66 o 
  -5   1   5        3.64       10.30      1.44 o 
  -4   1   5      176.09      175.10      3.30 o 
  -3   1   5       17.87       19.56      0.86 o 
  -2   1   5       10.42        8.66      0.85 o 
  -1   1   5        7.12        6.49      0.78 o 
   1   1   5       45.10       40.32      1.64 o 
   2   1   5      428.85      493.07      6.93 o 
   3   1   5        0.96        1.38      0.44 o 
   4   1   5      198.94      195.99      3.70 o 
   5   1   5      238.17      241.27      4.35 o 
   6   1   5       30.27       27.20      1.33 o 
   7   1   5      189.05      193.94      3.95 o 
   8   1   5       44.86       44.42      2.37 o 
   9   1   5      144.23      136.92      3.36 o 
  10   1   5       54.71       59.08      2.20 o 
  11   1   5       30.93       27.48      1.60 o 
  12   1   5      259.19      243.08      5.08 o 
  13   1   5       10.56        8.53      1.47 o 
  14   1   5      112.77      123.60      4.51 o 
  15   1   5       83.08       74.94      3.54 o 
  16   1   5        3.42        4.16      1.88 o 
  17   1   5        6.11        5.02      2.34 o 
 -21   2   5       15.58       17.59      1.67 o 
 -20   2   5      104.99       95.23      3.31 o 
 -19   2   5      100.46       92.16      3.34 o 
 -18   2   5       44.96       40.14      3.11 o 
 -17   2   5       64.92       66.29      2.54 o 
 -16   2   5        2.51        2.09      0.76 o 
 -15   2   5      460.64      469.66      7.66 o 
 -14   2   5      659.11      646.50      9.47 o 
 -13   2   5      136.19      130.49      2.77 o 
 -12   2   5        0.30        0.92      0.44 o 
 -11   2   5      370.93      372.79      5.21 o 
 -10   2   5      914.70      897.12     10.08 o 
  -9   2   5      778.73      772.10     10.12 o 
  -8   2   5      159.33      147.37      6.18 o 
  -7   2   5      199.90      189.46      3.48 o 
  -6   2   5      346.71      322.96      4.97 o 
  -5   2   5      673.64      688.33     10.52 o 
  -4   2   5        5.24       11.69      0.74 o 
  -3   2   5      124.23      115.04      2.12 o 
  -2   2   5      809.43      752.36     10.34 o 
  -1   2   5      534.06      515.93      8.00 o 
   0   2   5     1046.69     1084.53     13.51 o 
   3   2   5       77.06       63.70      3.60 o 
   4   2   5      530.77      477.21     19.51 o 
   5   2   5       87.95       93.04      2.51 o 
   6   2   5      504.73      500.66      7.54 o 
   7   2   5      148.44      147.60      3.42 o 
   8   2   5       35.98       32.24      2.60 o 
   9   2   5        2.01        2.37      0.68 o 
  10   2   5       34.57       35.61      1.74 o 
  11   2   5      273.01      256.06      5.18 o 
  12   2   5      169.66      177.53      5.26 o 
  13   2   5       11.38       14.69      2.30 o 
  14   2   5        0.40        1.12      0.99 o 
  15   2   5      165.43      137.43      4.90 o 
  16   2   5      190.79      188.39      6.02 o 
 -19   3   5       53.68       57.97      3.30 o 
 -18   3   5       50.06       41.40      2.78 o 
 -17   3   5       87.66       84.99      3.86 o 
 -16   3   5        4.09        5.32      1.26 o 
 -15   3   5       16.22       13.35      1.73 o 
 -14   3   5       70.06       63.15      2.80 o 
 -13   3   5      221.28      232.45      4.99 o 
 -12   3   5      551.28      568.41      8.92 o 
 -11   3   5      210.71      201.20      4.46 o 
 -10   3   5      579.72      570.48      8.79 o 
  -9   3   5      240.87      254.87      5.06 o 
  -8   3   5      216.96      205.87      4.32 o 
  -7   3   5       42.14       42.71      1.82 o 
  -6   3   5      129.83      136.51      3.39 o 
  -5   3   5      158.40      160.00      4.65 o 
  -4   3   5      535.82      494.46     19.75 o 
  -3   3   5      300.44      296.10      5.58 o 
  -2   3   5       32.66       28.98      1.61 o 
  -1   3   5        7.41        8.69      1.05 o 
   0   3   5      563.22      568.97      9.77 o 
   5   3   5      162.22      160.40      3.96 o 
   6   3   5        3.81        3.79      0.71 o 
   7   3   5       25.23       24.39      1.32 o 
   8   3   5        0.22        2.07      0.62 o 
   9   3   5       67.09       61.88      2.31 o 
  10   3   5      102.40      113.24      3.27 o 
  11   3   5       37.19       35.79      2.32 o 
  12   3   5        0.82        2.41      1.23 o 
  13   3   5      106.87      102.84      4.29 o 
  14   3   5      125.36      128.79      4.77 o 
 -16   4   5       11.52       12.17      3.41 o 
 -15   4   5        0.45        0.97      1.52 o 
 -14   4   5        5.68       10.22      1.43 o 
 -13   4   5        0.09        0.11      0.63 o 
 -12   4   5       47.38       45.52      2.23 o 
 -11   4   5       34.31       38.21      2.10 o 
 -10   4   5        8.96       11.15      1.30 o 
  -9   4   5       93.22       87.09      2.97 o 
  -8   4   5       48.46       49.56      2.85 o 
  -7   4   5       28.80       29.13      1.74 o 
  -6   4   5       69.14       74.58      2.74 o 
  -5   4   5       49.37       42.01      2.09 o 
  -4   4   5        0.52        0.23      0.64 o 
  -3   4   5       11.61       12.87      1.37 o 
  -2   4   5       49.73       52.88      2.77 o 
  -1   4   5       24.11       25.33      1.77 o 
   0   4   5       89.01       93.20      3.12 o 
   1   4   5        0.48       -0.20      0.66 o 
   2   4   5        2.00        2.03      0.81 o 
   3   4   5      201.08      165.50      7.86 o 
   4   4   5       98.24       87.52      3.09 o 
   5   4   5        0.11        1.05      0.71 o 
   6   4   5       14.64       14.73      1.52 o 
   7   4   5       21.03       24.56      1.83 o 
   8   4   5       17.28       15.46      1.58 o 
   9   4   5      111.19      109.16      3.61 o 
  10   4   5        1.17        2.39      1.21 o 
  11   4   5        9.82       10.86      1.85 o 
 -10   5   5        9.09       11.51      1.87 o 
  -9   5   5        1.20        3.67      1.21 o 
  -8   5   5        0.20        2.81      1.62 o 
  -7   5   5       31.57       37.30      2.84 o 
  -6   5   5        7.81        9.29      1.35 o 
  -5   5   5       12.03       13.13      1.52 o 
  -4   5   5       16.84       15.46      1.64 o 
  -3   5   5        1.72        1.78      0.82 o 
  -2   5   5       53.48       51.99      2.55 o 
  -1   5   5        1.20        2.53      0.92 o 
   0   5   5        0.13        1.59      1.11 o 
   1   5   5        9.67       11.70      2.18 o 
   2   5   5        0.20        0.76      0.86 o 
   3   5   5        4.99        7.35      1.35 o 
   4   5   5        0.23        0.93      0.81 o 
   5   5   5        0.99        2.08      0.95 o 
 -22   0   6      118.56      142.94      7.61 o 
 -21   0   6       18.94       22.32      3.23 o 
 -20   0   6        0.15        2.22      1.46 o 
 -19   0   6       30.18       20.69      2.92 o 
 -18   0   6       17.02       26.49      1.99 o 
 -17   0   6      253.04      236.63      5.92 o 
 -16   0   6      211.74      222.26      5.91 o 
 -15   0   6       62.62       56.63      3.61 o 
 -14   0   6      604.97      594.12     10.50 o 
 -13   0   6      504.98      512.96      9.36 o 
 -12   0   6      394.01      434.65      7.98 o 
 -11   0   6       11.74       13.20      1.16 o 
 -10   0   6        1.99        8.79      0.75 o 
  -9   0   6     1012.38     1041.66     12.79 o 
  -8   0   6      834.88      989.37     20.74 o 
  -7   0   6      830.81      905.38     18.79 o 
  -6   0   6       83.95       94.23      3.66 o 
  -5   0   6      147.98      171.65      5.29 o 
  -4   0   6      206.88      209.49      6.02 o 
  -1   0   6      701.92      803.97     17.50 o 
   0   0   6       66.35       76.92      3.51 o 
   1   0   6      126.57      166.48      5.63 o 
   2   0   6       51.49       47.10      2.79 o 
   3   0   6        6.10        4.44      1.17 o 
   4   0   6       64.65       70.92      3.67 o 
   5   0   6      449.58      431.27     11.53 o 
   6   0   6      299.35      307.49      9.33 o 
   7   0   6        0.06        1.00      1.01 o 
   8   0   6      187.93      186.59      7.15 o 
   9   0   6      817.94      792.71     19.45 o 
  10   0   6       24.04       24.21      2.83 o 
  11   0   6      251.70      235.30      8.84 o 
  12   0   6        0.55        2.05      1.43 o 
  13   0   6       94.35       99.28      5.77 o 
  14   0   6       79.83       81.16      5.34 o 
  15   0   6        3.50        5.45      1.99 o 
  16   0   6       12.24       15.69      2.88 o 
 -21   1   6        2.35        1.77      0.84 o 
 -20   1   6       33.36       42.36      2.18 o 
 -19   1   6        2.70        2.41      0.79 o 
 -18   1   6      119.02      123.84      3.57 o 
 -17   1   6       47.49       48.95      2.17 o 
 -16   1   6       64.51       54.02      2.50 o 
 -15   1   6      239.09      243.51      4.90 o 
 -14   1   6      154.88      152.07      3.60 o 
 -13   1   6        6.74        5.19      0.77 o 
 -12   1   6      108.82      102.10      3.23 o 
 -11   1   6      356.65      352.58      4.91 o 
 -10   1   6      184.04      192.46      3.22 o 
  -9   1   6      604.50      623.14      8.47 o 
  -8   1   6      689.85      753.35      8.59 o 
  -7   1   6     1036.72     1122.34     11.63 o 
  -6   1   6      678.17      894.02     18.03 o 
  -4   1   6       21.35       28.56      1.33 o 
  -3   1   6       20.12       16.81      0.95 o 
  -2   1   6      928.81     1052.60     15.81 o 
  -1   1   6       29.03       18.06      1.66 o 
   2   1   6      196.58      190.66      3.73 o 
   3   1   6      271.10      250.92      4.53 o 
   4   1   6       64.95       62.50      2.57 o 
   5   1   6       93.48       91.07      2.56 o 
   6   1   6       23.63       22.40      2.38 o 
   7   1   6      671.40      654.05      9.56 o 
   8   1   6      884.43      887.06     12.25 o 
   9   1   6      215.55      232.12      6.50 o 
  10   1   6       24.03       19.26      1.48 o 
  11   1   6      182.60      170.09      5.14 o 
  12   1   6        4.84        5.49      1.05 o 
  13   1   6       59.79       60.46      3.15 o 
  14   1   6        4.66        5.47      1.37 o 
  15   1   6        1.04        4.27      1.72 o 
 -20   2   6       33.48       31.06      2.06 o 
 -19   2   6       11.95       12.81      1.45 o 
 -18   2   6        0.02        0.00      0.62 o 
 -17   2   6        6.91        9.75      2.74 o 
 -16   2   6       26.64       25.43      1.65 o 
 -15   2   6       43.09       43.14      1.96 o 
 -14   2   6       55.30       51.15      2.07 o 
 -13   2   6        0.14        0.52      0.45 o 
 -12   2   6       52.22       49.99      1.64 o 
 -11   2   6        1.39        1.02      0.47 o 
 -10   2   6      178.30      170.16      3.11 o 
  -9   2   6      191.12      194.06      3.78 o 
  -8   2   6       21.08       21.08      1.13 o 
  -7   2   6      215.91      233.45      7.07 o 
  -6   2   6       35.20       26.45      1.74 o 
  -5   2   6      149.47      161.05      6.11 o 
  -4   2   6      419.96      420.62     27.49 o 
  -3   2   6        3.06        4.37      0.94 o 
  -2   2   6       16.07       14.37      1.46 o 
  -1   2   6      104.44      110.42      5.16 o 
   1   2   6       52.47       46.86      1.67 o 
   2   2   6        4.81        3.43      1.00 o 
   3   2   6       80.01       76.41      2.27 o 
   4   2   6       39.97       34.63      1.57 o 
   5   2   6      192.47      156.86      3.55 o 
   6   2   6      690.46      650.69      9.47 o 
   7   2   6       98.67       91.90      2.74 o 
   8   2   6        8.37       10.01      1.11 o 
   9   2   6       79.62       58.46      2.27 o 
  10   2   6       36.65       30.83      1.75 o 
  11   2   6       10.65       15.31      1.41 o 
  12   2   6       16.68       15.99      2.92 o 
  13   2   6        0.12        1.11      0.97 o 
  14   2   6        1.71        2.57      1.40 o 
 -18   3   6       26.64       23.03      2.33 o 
 -17   3   6        2.72        2.70      1.06 o 
 -16   3   6       23.74       22.87      2.18 o 
 -15   3   6        0.05        0.77      1.22 o 
 -14   3   6       63.21       58.92      3.05 o 
 -13   3   6       89.90       80.63      4.09 o 
 -12   3   6        1.20        1.64      0.75 o 
 -11   3   6      259.65      253.44      5.27 o 
 -10   3   6       25.42       19.47      1.83 o 
  -9   3   6      427.33      382.32      8.36 o 
  -8   3   6      119.55      111.63      4.58 o 
  -7   3   6       16.26       14.81      1.35 o 
  -6   3   6      202.10      191.42      4.34 o 
  -5   3   6      309.07      279.44      5.51 o 
  -4   3   6      103.43       86.49      2.81 o 
  -3   3   6       14.62       13.20      1.29 o 
  -2   3   6       48.34       42.60      1.99 o 
  -1   3   6      138.23      130.60      3.55 o 
   0   3   6       31.75       28.57      1.68 o 
   3   3   6       54.63       51.21      2.25 o 
   4   3   6        0.01       -0.05      0.83 o 
   5   3   6       15.39       12.33      1.55 o 
   6   3   6       10.87       12.01      1.57 o 
   7   3   6       99.08       97.08      3.82 o 
   8   3   6       26.61       27.03      2.14 o 
   9   3   6        6.58        3.68      1.30 o 
  10   3   6       61.79       56.05      2.39 o 
  11   3   6        0.38        1.78      0.90 o 
  12   3   6       40.02       42.74      2.67 o 
 -15   4   6        9.85       10.81      2.74 o 
 -14   4   6       77.07       73.60      2.99 o 
 -13   4   6       70.01       67.97      2.81 o 
 -12   4   6        0.77        1.92      0.85 o 
 -11   4   6      144.68      142.77      6.27 o 
 -10   4   6        0.09        0.66      0.70 o 
  -9   4   6      161.58      158.22      5.28 o 
  -8   4   6      135.87      129.03      4.73 o 
  -7   4   6      308.21      288.95      6.05 o 
  -6   4   6       19.63       15.51      1.46 o 
  -5   4   6       23.76       27.26      1.86 o 
  -4   4   6      253.39      230.72      5.31 o 
  -3   4   6       84.41       81.64      2.99 o 
  -2   4   6        2.15        2.33      0.85 o 
  -1   4   6        5.46        4.90      1.00 o 
   1   4   6        1.69        3.20      0.94 o 
   2   4   6       32.89       33.28      2.06 o 
   3   4   6       52.14       38.03      2.12 o 
   4   4   6       49.53       40.66      2.20 o 
   5   4   6      385.37      349.23      7.09 o 
   6   4   6      116.66      112.16      3.70 o 
   7   4   6        1.07        4.62      1.08 o 
   8   4   6        6.89        5.11      1.16 o 
   9   4   6      100.64       98.06      5.45 o 
  -8   5   6        3.98        9.11      1.73 o 
  -7   5   6       20.45       28.96      2.70 o 
  -6   5   6      109.67      100.45      4.23 o 
  -5   5   6       46.81       50.97      5.05 o 
  -4   5   6        2.74        4.60      1.12 o 
  -3   5   6       38.81       38.20      2.35 o 
  -2   5   6       35.22       40.39      2.41 o 
  -1   5   6       12.58       14.21      2.39 o 
   0   5   6       15.40       15.46      3.72 o 
   1   5   6        7.62        7.37      2.07 o 
   2   5   6       80.66       83.25      4.36 o 
 -21   1   7       55.95       59.84      2.68 o 
 -20   1   7       10.19       12.15      1.40 o 
 -19   1   7       19.48       16.30      1.54 o 
 -18   1   7      132.57      135.29      3.79 o 
 -17   1   7       26.29       26.43      1.75 o 
 -16   1   7       15.43       19.88      1.50 o 
 -15   1   7       11.77       13.37      1.23 o 
 -14   1   7       60.28       56.83      2.40 o 
 -13   1   7      160.55      141.55      3.42 o 
 -12   1   7       86.77       97.53      5.64 o 
 -11   1   7       88.15       72.51      1.94 o 
 -10   1   7       46.62       33.40      1.69 o 
  -9   1   7      397.68      367.14      5.86 o 
  -8   1   7      471.05      474.20      7.04 o 
  -7   1   7       43.76       40.79      2.02 o 
  -6   1   7       18.13       10.88      2.40 o 
  -5   1   7       80.49       84.50      2.99 o 
  -4   1   7      326.14      342.58      6.64 o 
  -3   1   7       26.78       18.09      1.57 o 
  -2   1   7      124.90      119.44      5.50 o 
   0   1   7        5.26        5.50      1.29 o 
   1   1   7      149.69      157.90      3.47 o 
   2   1   7      165.50      172.00      3.74 o 
   3   1   7        0.34        0.58      0.51 o 
   4   1   7       93.37       93.30      2.75 o 
   5   1   7       62.69       63.28      3.49 o 
   6   1   7       11.48       14.71      1.30 o 
   7   1   7      186.33      187.64      4.36 o 
   8   1   7       21.99       22.54      1.63 o 
   9   1   7       10.03       13.83      1.40 o 
  10   1   7        0.29        0.99      0.72 o 
  11   1   7       62.11       63.09      2.62 o 
  12   1   7        0.03        1.77      0.84 o 
  13   1   7       19.07       25.13      2.35 o 
  14   1   7       10.82       13.02      1.94 o 
 -20   2   7       46.76       44.77      2.98 o 
 -19   2   7       39.07       43.38      2.81 o 
 -18   2   7       22.35       27.48      2.41 o 
 -17   2   7       17.13       17.19      1.92 o 
 -16   2   7       20.34       19.84      2.87 o 
 -15   2   7       52.90       43.18      2.56 o 
 -14   2   7      165.61      156.09      4.91 o 
 -13   2   7       47.81       43.35      2.46 o 
 -12   2   7       45.07       44.28      2.77 o 
 -11   2   7      735.81      695.41     15.43 o 
 -10   2   7      532.93      515.69     10.53 o 
  -9   2   7        1.59        0.61      1.03 o 
  -8   2   7        7.40        5.24      1.05 o 
  -7   2   7       79.85       70.69      2.93 o 
  -6   2   7      411.78      406.99      8.47 o 
  -5   2   7     1689.94     1676.17     25.51 o 
  -4   2   7      223.16      215.46      5.59 o 
  -3   2   7       32.49       38.00      2.24 o 
  -2   2   7      243.91      237.78      8.61 o 
   2   2   7      184.17      179.87      5.15 o 
   3   2   7      453.37      454.10     12.79 o 
   4   2   7      247.04      234.77     12.93 o 
   5   2   7      127.57      134.17      3.44 o 
   6   2   7       47.65       47.29      2.05 o 
   7   2   7        0.81        0.50      0.60 o 
   8   2   7      157.91      136.50      3.69 o 
   9   2   7       93.66       86.96      3.35 o 
  10   2   7       55.06       47.27      2.24 o 
  11   2   7      214.18      206.59      4.95 o 
  12   2   7      125.56      117.05      4.51 o 
  13   2   7       43.85       49.67      3.16 o 
 -17   3   7       10.51       13.91      2.26 o 
 -16   3   7       47.42       52.39      3.06 o 
 -15   3   7       29.74       30.27      2.47 o 
 -14   3   7       11.73       10.81      1.67 o 
 -13   3   7      307.38      292.33      6.01 o 
 -12   3   7      122.59      119.94      3.53 o 
 -11   3   7       15.93       13.00      1.35 o 
 -10   3   7       39.46       39.35      2.43 o 
  -9   3   7      206.31      179.05      5.35 o 
  -8   3   7       51.35       50.22      4.90 o 
  -7   3   7       87.96       78.79      3.40 o 
  -6   3   7        0.63        0.95      1.09 o 
  -5   3   7       38.03       39.82      2.49 o 
  -4   3   7      168.35      161.15      5.07 o 
  -3   3   7     1019.93      941.72     16.43 o 
  -2   3   7       35.61       26.22      2.26 o 
  -1   3   7       10.97        6.57      1.36 o 
   2   3   7       69.76       51.22      4.01 o 
   3   3   7        9.39       11.87      1.62 o 
   4   3   7       78.83       72.02      3.36 o 
   5   3   7        5.91        8.59      1.52 o 
   6   3   7      170.24      142.94      6.31 o 
   7   3   7        5.60        5.22      1.30 o 
   8   3   7        2.46        2.22      1.04 o 
   9   3   7       71.82       69.30      3.48 o 
  10   3   7      167.81      153.48      6.63 o 
  11   3   7      109.32      113.30      6.65 o 
 -14   4   7        0.37        2.41      1.03 o 
 -13   4   7       11.12       17.25      2.05 o 
 -12   4   7       18.71       22.30      2.70 o 
 -11   4   7      155.21      145.72      4.19 o 
 -10   4   7        0.12        0.87      1.02 o 
  -9   4   7       16.14       19.50      2.15 o 
  -8   4   7       98.26       90.65      4.01 o 
  -7   4   7       18.67       21.25      1.79 o 
  -6   4   7        2.77        4.20      1.00 o 
  -5   4   7        0.82        0.46      0.77 o 
  -4   4   7        1.14        3.29      0.98 o 
  -3   4   7       49.91       41.54      2.45 o 
  -2   4   7       40.30       40.94      2.41 o 
  -1   4   7        0.22        0.92      0.77 o 
   0   4   7        3.51        4.31      1.23 o 
   1   4   7       16.45       13.99      3.11 o 
   2   4   7       52.86       41.99      2.31 o 
   3   4   7       77.85       64.53      3.37 o 
   4   4   7        7.47       13.43      2.51 o 
   5   4   7       76.17       64.05      3.39 o 
   6   4   7       23.64       17.93      2.08 o 
   7   4   7        6.74        9.46      1.68 o 
 -20   0   8        0.06        1.72      1.30 o 
 -19   0   8       13.42       14.20      2.58 o 
 -18   0   8      103.63      106.89      5.96 o 
 -17   0   8      375.18      363.98     11.94 o 
 -16   0   8       59.62       63.17      4.32 o 
 -15   0   8       17.90       15.29      2.39 o 
 -14   0   8      271.05      234.33      8.48 o 
 -13   0   8      459.48      448.34     12.66 o 
 -12   0   8      299.51      287.24      9.28 o 
 -11   0   8       20.05       26.21      1.66 o 
 -10   0   8       38.05       34.65      1.53 o 
  -9   0   8       15.05       13.62      1.31 o 
  -8   0   8     1108.67     1231.66     18.92 o 
  -7   0   8     1125.69     1194.03     18.47 o 
  -3   0   8      924.73     1140.03     24.71 o 
  -2   0   8       42.11       48.86      3.33 o 
  -1   0   8       60.64       71.72      3.96 o 
   0   0   8      370.16      380.95     10.87 o 
   1   0   8       54.38       51.73      3.42 o 
   2   0   8      596.03      645.85     16.22 o 
   3   0   8       61.28       55.33      3.72 o 
   4   0   8        0.27        0.19      0.97 o 
   5   0   8       23.41       20.54      2.69 o 
   6   0   8      520.58      517.20     14.52 o 
   7   0   8      560.32      595.41     16.40 o 
   8   0   8      114.16      126.52      6.43 o 
   9   0   8      105.61      124.94      6.50 o 
  10   0   8        1.69        3.18      1.78 o 
  11   0   8       13.95       18.12      3.00 o 
  12   0   8       56.14       65.99      5.09 o 
  13   0   8       92.96      102.87      6.45 o 
 -20   1   8       20.54       23.38      4.05 o 
 -19   1   8       21.11       22.31      1.74 o 
 -18   1   8        6.08       11.03      1.27 o 
 -17   1   8        1.50        2.04      0.67 o 
 -16   1   8       77.27       71.59      3.46 o 
 -15   1   8      145.79      141.62      3.67 o 
 -14   1   8       53.59       53.93      2.44 o 
 -13   1   8        0.35        0.25      0.47 o 
 -12   1   8       26.74       20.49      1.39 o 
 -11   1   8       14.93       12.54      0.97 o 
 -10   1   8      410.80      380.51     19.10 o 
  -9   1   8      422.51      411.11      6.58 o 
  -8   1   8       53.88       61.30      3.95 o 
  -7   1   8      441.69      457.88      9.66 o 
  -6   1   8       72.75       78.26      3.08 o 
  -5   1   8      376.30      392.56      8.15 o 
  -4   1   8        3.40        5.20      2.08 o 
  -3   1   8        9.84        8.55      3.54 o 
   0   1   8       61.42       58.76      2.16 o 
   1   1   8        1.01        0.51      0.51 o 
   2   1   8       19.96       19.45      1.42 o 
   3   1   8      274.79      280.26      5.47 o 
   4   1   8      302.11      295.62      5.75 o 
   5   1   8      712.49      721.72     10.83 o 
   6   1   8      271.92      268.31      5.61 o 
   7   1   8      109.22      115.94      3.52 o 
   8   1   8       74.71       67.06      2.74 o 
   9   1   8        7.58        7.88      1.26 o 
  10   1   8        2.61        3.70      1.00 o 
  11   1   8       16.44       19.37      1.86 o 
  12   1   8       11.50       11.80      1.53 o 
 -19   2   8        4.12        4.36      1.24 o 
 -18   2   8        6.13        4.80      1.46 o 
 -17   2   8        3.26        5.60      1.33 o 
 -16   2   8        5.40        7.22      1.39 o 
 -15   2   8        1.44        2.23      0.89 o 
 -14   2   8        0.26        2.21      0.87 o 
 -13   2   8       12.74        7.29      1.34 o 
 -12   2   8        1.40        2.50      0.77 o 
 -11   2   8       56.24       56.50      2.76 o 
 -10   2   8       18.51       18.73      2.44 o 
  -9   2   8        7.96        8.26      1.33 o 
  -8   2   8        1.81        2.71      1.30 o 
  -7   2   8        0.10        0.73      0.77 o 
  -6   2   8        0.13       -0.36      0.90 o 
  -5   2   8       75.56       67.41      5.80 o 
  -4   2   8       68.79       58.78      2.90 o 
  -3   2   8       32.70       36.95      3.32 o 
  -2   2   8       10.27       13.83      3.49 o 
  -1   2   8       67.67       52.95      4.03 o 
   0   2   8       70.81       69.00      4.71 o 
   2   2   8        0.01       -0.16      0.69 o 
   3   2   8       29.83       25.80      2.24 o 
   4   2   8       32.47       29.11      2.35 o 
   5   2   8      160.99      158.48      6.50 o 
   6   2   8        0.00        0.99      0.82 o 
   7   2   8       47.04       41.34      2.70 o 
   8   2   8       68.70       65.97      2.67 o 
   9   2   8        5.93        4.89      1.08 o 
  10   2   8       44.60       38.60      2.16 o 
  11   2   8        1.87        2.55      1.94 o 
 -16   3   8        2.70        4.90      1.34 o 
 -15   3   8       10.17       11.35      1.73 o 
 -14   3   8       55.82       47.71      2.90 o 
 -13   3   8        3.31        3.59      0.90 o 
 -12   3   8        1.87        1.82      0.80 o 
 -11   3   8        2.14        3.67      1.13 o 
 -10   3   8       74.73       67.65      3.29 o 
  -9   3   8       60.50       46.61      2.76 o 
  -8   3   8       46.18       42.12      4.41 o 
  -7   3   8        6.93        8.02      1.49 o 
  -6   3   8       21.80       24.99      2.19 o 
  -5   3   8       58.86       47.18      2.78 o 
  -4   3   8      236.89      225.52      6.39 o 
  -3   3   8       25.73       22.61      2.17 o 
  -2   3   8        5.15        6.17      2.83 o 
   1   3   8       52.42       43.40      3.70 o 
   2   3   8       29.26       24.28      5.94 o 
   3   3   8       77.35       72.82      3.52 o 
   4   3   8       96.06       94.06      3.99 o 
   5   3   8       29.61       27.70      3.15 o 
   6   3   8        0.88        1.28      1.13 o 
   7   3   8       10.23        7.57      1.59 o 
   8   3   8        4.12        4.72      1.41 o 
 -12   4   8      183.25      179.20      4.90 o 
 -11   4   8       26.04       23.06      1.96 o 
 -10   4   8        3.99        4.18      2.47 o 
  -9   4   8       33.76       34.94      2.79 o 
  -8   4   8       45.90       47.09      3.93 o 
  -7   4   8      109.10       95.67      5.04 o 
  -6   4   8        2.19        3.76      1.24 o 
  -5   4   8       84.46       72.33      3.70 o 
  -4   4   8       24.17       33.70      2.78 o 
  -3   4   8       21.13       25.30      3.53 o 
  -2   4   8       25.12       23.50      4.67 o 
  -1   4   8        0.70        1.06      1.02 o 
   0   4   8       35.94       41.27      2.80 o 
   2   4   8      119.76       91.01      5.77 o 
   3   4   8       17.63       13.75      1.98 o 
   4   4   8      106.87       87.84      4.16 o 
 -19   1   9        0.05        0.74      0.83 o 
 -18   1   9        4.81        5.95      1.30 o 
 -17   1   9        1.26        1.26      0.87 o 
 -16   1   9       42.96       41.71      2.15 o 
 -15   1   9       23.87       28.84      1.70 o 
 -14   1   9       34.92       29.60      1.66 o 
 -13   1   9       55.84       49.96      2.31 o 
 -12   1   9      174.01      145.05      3.62 o 
 -11   1   9       81.14       83.77      2.62 o 
 -10   1   9      280.28      257.32      5.00 o 
  -9   1   9      510.41      470.83     10.72 o 
  -8   1   9       62.66       58.69      3.76 o 
  -7   1   9       29.89       25.78      2.73 o 
  -6   1   9       56.68       54.15      2.72 o 
  -5   1   9       26.32       -3.74      8.28 o 
  -1   1   9        2.47        1.64      1.29 o 
   0   1   9      340.72      369.87      8.60 o 
   1   1   9      122.99      128.84      4.64 o 
   2   1   9       16.44       15.72      2.62 o 
   3   1   9        7.86        9.61      1.28 o 
   4   1   9      130.05      142.57      3.99 o 
   5   1   9       22.13       25.92      2.08 o 
   6   1   9        0.05        0.86      0.77 o 
   7   1   9        0.11        0.30      0.84 o 
   8   1   9      145.55      145.87      4.35 o 
   9   1   9       10.15       12.04      1.58 o 
  10   1   9      195.97      206.65      5.85 o 
 -18   2   9        6.04        8.32      1.56 o 
 -17   2   9       27.55       28.16      2.43 o 
 -16   2   9        4.56        4.21      1.25 o 
 -15   2   9        1.86        3.46      1.28 o 
 -14   2   9       68.87       68.08      3.30 o 
 -13   2   9       28.43       29.54      2.33 o 
 -12   2   9       96.09       82.97      2.87 o 
 -11   2   9      124.64      109.74      4.07 o 
 -10   2   9      123.77      112.98      8.34 o 
  -9   2   9        4.12        4.24      1.17 o 
  -8   2   9       32.62       29.88      3.04 o 
  -7   2   9       38.66       36.50      2.42 o 
  -6   2   9      416.95      397.93      8.89 o 
  -5   2   9      196.35      192.63      5.74 o 
  -3   2   9        1.57        3.21      2.85 o 
  -2   2   9       75.81       68.92      4.61 o 
   1   2   9       18.92       12.91      1.79 o 
   2   2   9       93.96       92.87      5.12 o 
   3   2   9      249.26      254.31      7.66 o 
   4   2   9       17.69       22.88      2.36 o 
   5   2   9       93.40       92.39      4.17 o 
   6   2   9        3.02        5.98      1.42 o 
   7   2   9       96.72       91.62      4.27 o 
   8   2   9      206.45      205.56      6.65 o 
   9   2   9       92.93       93.93      4.43 o 
 -15   3   9        7.20        6.25      1.45 o 
 -14   3   9       13.65        8.33      1.54 o 
 -13   3   9        7.12        8.99      1.63 o 
 -12   3   9      115.74      104.34      3.49 o 
 -11   3   9        9.38       15.77      2.13 o 
 -10   3   9        5.98        6.64      1.42 o 
  -9   3   9       66.82       65.12      3.36 o 
  -8   3   9       60.42       55.29      3.29 o 
  -7   3   9       23.54       25.20      2.32 o 
  -6   3   9      168.34      158.26      7.56 o 
  -5   3   9        1.35        3.12      1.16 o 
  -4   3   9      193.06      161.02      7.88 o 
  -2   3   9       28.27       27.68      8.00 o 
  -1   3   9       16.62       18.85      4.80 o 
   0   3   9        0.11        0.33      1.38 o 
   2   3   9       29.81       30.17      3.24 o 
   3   3   9       53.99       48.80      2.99 o 
   4   3   9      126.64      131.06      5.03 o 
   5   3   9       69.09       61.85      3.46 o 
   6   3   9       24.63       25.15      3.32 o 
  -9   4   9        2.17        3.94      1.74 o 
  -8   4   9        5.69        3.87      2.15 o 
  -7   4   9        1.55        4.18      1.32 o 
  -6   4   9       13.19       12.91      1.96 o 
  -5   4   9        7.67       10.25      1.84 o 
  -4   4   9        4.51        6.77      2.30 o 
  -3   4   9       13.89       11.94      2.03 o 
  -2   4   9       25.42       22.55      5.99 o 
  -1   4   9        2.60        2.54      1.63 o 
   0   4   9        1.65        0.98      1.11 o 
 -18   0  10       27.49       21.30      3.07 o 
 -17   0  10       80.62       82.01      5.24 o 
 -16   0  10       31.75       36.55      3.41 o 
 -15   0  10       21.75       32.25      3.16 o 
 -14   0  10        0.51        1.58      1.15 o 
 -13   0  10       71.87       60.00      4.12 o 
 -12   0  10        4.53        4.10      1.49 o 
 -11   0  10      115.38      118.38      5.78 o 
 -10   0  10      173.22      171.83      7.23 o 
  -9   0  10       82.84       63.80      4.54 o 
  -8   0  10     1470.41     1586.48     36.31 o 
  -7   0  10       47.95       54.33      4.29 o 
  -6   0  10      138.75      153.90      7.37 o 
  -5   0  10      283.10      268.60     10.47 o 
  -4   0  10      350.41      443.87     13.05 o 
  -3   0  10      391.31      458.28     13.41 o 
  -2   0  10       57.35       62.24      4.27 o 
  -1   0  10        1.38        1.22      1.41 o 
   0   0  10      186.11      224.28      8.63 o 
   1   0  10      399.19      454.80     13.70 o 
   2   0  10      538.74      573.13     16.20 o 
   3   0  10       37.89       40.78      3.77 o 
   4   0  10       11.25        9.48      2.39 o 
   5   0  10      296.45      303.70     11.16 o 
   6   0  10      496.11      502.43     15.64 o 
   7   0  10        1.91        3.93      1.87 o 
   8   0  10      177.98      203.14      9.28 o 
 -17   1  10        3.19        6.62      1.33 o 
 -16   1  10        8.98       10.84      2.84 o 
 -15   1  10       30.49       25.96      2.17 o 
 -14   1  10       13.95       19.47      1.89 o 
 -13   1  10       20.45       23.72      1.62 o 
 -12   1  10        7.15        9.64      1.23 o 
 -11   1  10        0.20        0.61      0.83 o 
 -10   1  10      108.44       96.86      2.96 o 
  -9   1  10       35.78       41.18      2.52 o 
  -8   1  10        0.52        0.76      0.84 o 
  -7   1  10       34.34       30.90      3.47 o 
  -5   1  10        4.16        2.73      2.75 o 
  -4   1  10       31.14       32.03      2.48 o 
  -3   1  10       53.20       54.03      4.54 o 
  -2   1  10       61.76       63.32      3.34 o 
  -1   1  10      179.62      195.27      6.11 o 
   0   1  10      226.75      231.25      6.82 o 
   1   1  10       20.40       23.62      2.38 o 
   2   1  10        0.19        1.60      1.06 o 
   3   1  10      169.31      170.84      5.95 o 
   4   1  10      258.83      265.09      9.64 o 
   5   1  10       18.65       22.49      2.50 o 
   6   1  10        7.27        9.62      1.41 o 
   7   1  10       64.07       70.23      3.12 o 
   8   1  10       51.93       64.24      3.06 o 
 -16   2  10       48.45       48.15      2.97 o 
 -15   2  10        0.23        2.15      0.98 o 
 -14   2  10       21.74       21.10      2.10 o 
 -13   2  10        0.61        1.52      0.84 o 
 -12   2  10        1.09        1.89      0.97 o 
 -11   2  10        1.51        1.32      0.93 o 
 -10   2  10        0.00        0.13      0.77 o 
  -9   2  10        8.32        6.85      1.42 o 
  -8   2  10       15.69       12.83      1.79 o 
  -7   2  10        9.49        8.39      1.52 o 
  -6   2  10       26.54       32.70      3.71 o 
  -5   2  10        3.30        3.76      1.69 o 
  -4   2  10       10.89        7.73      2.16 o 
  -3   2  10        0.08        1.82      1.00 o 
  -2   2  10       82.42       74.10      5.05 o 
  -1   2  10        1.67        2.46      1.11 o 
   0   2  10       21.07       24.09      2.34 o 
   1   2  10        7.20        7.20      1.57 o 
   2   2  10        0.61        1.93      1.08 o 
   3   2  10        0.27        0.94      1.00 o 
   4   2  10       47.31       49.32      3.25 o 
   5   2  10       24.73       23.84      2.54 o 
   6   2  10        0.72        2.60      1.28 o 
 -12   3  10        0.03        2.26      1.36 o 
 -11   3  10        1.03        1.91      1.18 o 
 -10   3  10        0.00        0.41      1.09 o 
  -9   3  10        1.06        1.90      1.10 o 
  -8   3  10        0.11        0.13      0.94 o 
  -7   3  10        2.31        2.22      1.12 o 
  -6   3  10        4.98        4.90      1.41 o 
  -5   3  10       18.57       15.94      6.33 o 
  -4   3  10        0.76        3.32      1.68 o 
  -3   3  10        1.89        2.80      1.23 o 
  -2   3  10        5.97        8.97      1.62 o 
  -1   3  10       34.73       37.81      8.92 o 
   0   3  10       76.81       68.97      3.71 o 
   1   3  10        7.64        3.75      1.73 o 
   2   3  10        3.02        4.17      1.46 o 
 -15   1  11        2.80        3.89      1.48 o 
 -14   1  11        0.13        2.82      1.35 o 
 -13   1  11       24.27       20.14      2.90 o 
 -10   1  11       11.22       10.15      1.56 o 
  -9   1  11        2.44        3.69      1.72 o 
  -8   1  11        0.03        0.12      1.04 o 
  -6   1  11       49.22       53.64      4.58 o 
  -5   1  11       24.79       26.38      7.43 o 
  -4   1  11       88.85      107.44      4.52 o 
  -3   1  11      125.01      122.85      4.90 o 
  -2   1  11       37.78       39.80      2.88 o 
  -1   1  11       57.97       59.55      7.04 o 
   0   1  11      146.35      165.27      5.98 o 
   1   1  11       46.56       55.02      8.29 o 
   2   1  11       21.67       30.99      3.73 o 
   3   1  11        6.11       11.81      2.08 o 
   4   1  11       29.75       33.20      3.38 o 
   5   1  11       23.52       30.60      5.30 o 
 -13   2  11       24.44       24.04      2.88 o 
 -12   2  11        0.16        1.06      1.30 o 
 -11   2  11       32.38       30.59      2.50 o 
 -10   2  11       66.38       63.92      6.92 o 
  -9   2  11       41.40       38.36      4.17 o 
  -8   2  11        0.92        2.32      1.55 o 
  -7   2  11       25.05       27.44      4.13 o 
  -6   2  11        9.24       12.97      4.50 o 
  -4   2  11       89.69       76.82      5.64 o 
  -3   2  11        8.91       12.46      3.89 o 
  -2   2  11      104.69      103.08      4.58 o 
  -1   2  11       31.09       34.35      3.77 o 
   0   2  11       76.36       81.15      4.10 o 
   1   2  11       16.26       17.74      2.32 o 
   2   2  11        4.05        5.59      1.63 o 
 -13   0  12        6.99       10.24      2.35 o 
 -12   0  12       19.31       26.41      3.28 o 
  -9   0  12      170.79      144.65      7.56 o 
  -8   0  12       66.40       64.94      5.21 o 
  -7   0  12       46.02       57.93      5.09 o 
  -6   0  12        3.40        5.18      2.20 o 
  -5   0  12        0.22        2.51      1.86 o 
  -4   0  12       81.31       90.89      6.80 o 
  -3   0  12      132.63      147.32      8.99 o 
  -2   0  12       92.85      113.86      8.00 o 
  -1   0  12       85.54      107.55      7.98 o 
 -10   1  12        6.58       10.16      2.45 o 
  -9   1  12      189.88      187.28      8.91 o 
  -8   1  12        0.45        0.96      1.67 o 
  -7   1  12       89.71       94.08      6.36 o 
  -6   1  12       57.85       62.57      5.29 o 
  -5   1  12        4.40        5.51      1.61 o 
  -4   1  12       12.66       14.24      2.16 o 
  -3   1  12       28.32       34.04      3.81 o 
  -2   1  12       13.87       18.08      2.35 o 
  -1   1  12       90.41       93.61      4.70 o 
   0   1  12       47.81       55.91      3.74 o 
  -6   2  12        2.45        3.31      1.24 o 
                                                 
